# Supplementary material for: Effects of Hypoxia on Coral Photobiology and Oxidative Stress
Source: Biology (Basel). 2022 Jul 18;11(7):1068. doi: 10.3390/biology11071068 (PMC9312924; doi:10.3390/biology11071068)
Supplement: Supplementary file 1 [file biology-11-01068-s001.zip]

Archive with 1 entries (1 files):
- biology-1621696-supplementary.pdf
